# Supplementary material for: Genus Myricaria, the Smaller Sister of Tamarisks—Ornamental Value, Phytochemistry, Biological Activities and Traditional Uses
Source: Life (Basel). 2026 May 19;16(5):832. doi: 10.3390/life16050832 (PMC13208939; doi:10.3390/life16050832)
Supplement: Supplementary file 1 [file life-16-00832-s001.zip]

Archive with 1 entries (1 files):
- life-4263097-supplementary.pdf
